# Supplementary material for: Reliability of quartz-hosted melt inclusions and discrete rhyolite reservoirs revealed by H isotopes, trace elements, and volatiles
Source: Sci Adv. 2026 Mar 13;12(11):eadw1667. doi: 10.1126/sciadv.adw1667 (PMC12985731; doi:10.1126/sciadv.adw1667)
Supplement: Supplementary file 2 — Data S1 to S5 [file sciadv.adw1667_data_s1_to_s5.zip]

Archive with 5 entries (5 files):
- adw1667_data_s1.xlsx
- adw1667_data_s2.xlsx
- adw1667_data_s3.xlsx
- adw1667_data_s4.xlsx
- adw1667_data_s5.xlsx
