# Supplementary material for: Reliability of quartz-hosted melt inclusions and discrete rhyolite reservoirs revealed by H isotopes, trace elements, and volatiles
Source: Sci Adv. 2026 Mar 13;12(11):eadw1667. doi: 10.1126/sciadv.adw1667 (PMC12985731; doi:10.1126/sciadv.adw1667)
Supplement: Supplementary file 2 — Data S1 to S5 [file sciadv.adw1667_data_s1_to_s5.zip › adw1667_data_s1.xlsx]

## Sheet: Table 1 - Melt Inclusion Data
			VOLUME DATA			measured from center of MI to edge	EPMA DATA (normalized), 2σ counting statistics																			1280 SIMS DATA, 2σ uncertainties. Using 77 wt% SiO2 for volatile norm															SHRIMP-RG DATA, 2σ uncertainties
Name	Sample	notes	Melt inclusion diameter x (um)	Melt inclusion diameter y (um)	Ellipsoidal MI Volume (avg z) um^3	Distance to closest edge (µm)	SiO2 (wt%)	Al2O3 (wt%)	Na2O (wt%)	MgO (wt%)	K2O (wt%)	FeO (wt%)	MnO (wt%)	CaO (wt%)	TiO2 (wt%)	Analytical Total (wt%)	SiO2 uncertainty (wt%)	Al2O3 uncertainty (wt%)	Na2O uncertainty (wt%)	MgO uncertainty (wt%)	K2O uncertainty (wt%)	FeO uncertainty (wt%)	MnO uncertainty (wt%)	CaO uncertainty (wt%)	TiO2 uncertainty (wt%)	CO2 (ppm)	H2O (wt%)	F (ppm)	P2O5 (wt%)	S (ppm)	Cl (ppm)	δD (‰)	D/H	CO2 uncertainty (ppm)	H2O uncertainty (wt%)	F uncertainty (ppm)	P2O5 uncertainty (wt%)	S uncertainty (ppm)	Cl uncertainty (ppm)	δD uncertainty (‰)	Li (ppm)	P (ppm)	Ti (ppm)	Fe (ppm)	Mn (ppm)	Cu (ppm)	Zn (ppm)	Ga (ppm)	Rb (ppm)
026-g11-1	Upper Tuff B MI - pumice 1		59.551	29.51	40974.6	55.9	77.648	13.2114	3.65634	0.039236	4.56558	0.56213	0.0598682	0.192355	0.065029	92.3896	0.647897	0.0882871	0.210928	0.0134489	0.650759	0.0516946	0.032942	0.139522	0.0327387	23.8758	3.96329	526.391	0.00620578	45.2517	1703.99	-50.9856	0.000164128	18.9456	0.0711681	68.8395	0.000668922	6.90498	244.366	6.7181	46.3625	11.2923	488.841	1675.78	186.27	0.80668	25.8963	11.3997	190.759
026-g13	Upper Tuff B MI - pumice 1		60.517	48.53	83843.6	108.1	78.051	12.6552	3.50077	0.0415328	4.84738	0.574611	0.0243522	0.180854	0.124278	93.5766	0.645012	0.0859612	0.200308	0.0129133	0.653713	0.05315	0.0336392	0.132449	0.0341115	60.6618	4.07222	599.698	0.00568555	58.2546	1846.6	-58.3874	0.000165418	40.1755	0.0833616	47.3199	0.000708549	8.10045	176.982	6.96955	49.2236	14.0423	292.744	1670.32	302.221	0.25403	17.7759	11.2337	186.056
026-g18-1	Upper Tuff B MI - pumice 1		78.628	69.599	212362	104.5	77.6637	12.7604	4.01637	0.0504098	4.61992	0.597361	0.0542614	0.115365	0.122202	94.4538	0.642206	0.0859312	0.22172	0.0132573	0.63228	0.0532335	0.0328195	0.134408	0.034388	63.4271	3.98135	460.471	0.00633307	52.5858	1668.49	-50.5891	0.00016406	73.4462	0.0676685	19.04	0.000412785	3.13475	350.241	6.90736	49.2871	12.4951	159.937	1557.81	227.2	0.06773	21.205	10.9668	189.154
026-g20	Upper Tuff B MI - pumice 2		46.907	39.771	42333.3	125.3	78.3792	13.0296	3.4873	0.0330561	4.31741	0.555598	0.0244305	0.0861962	0.0873287	93.3382	0.646976	0.087221	0.194686	0.0131606	0.652426	0.0527606	0.0328325	0.131482	0.0349577	36.2273	3.98566	846.53	0.00584722	60.8547	1888.19	-49.2673	0.000163832	46.4617	0.0769976	398.723	0.00040225	4.24315	770.036	7.42497	48.5007	14.056	541.337	1632.96	274.311	0.16956	18.6797	10.9526	186.161
026-g22	Upper Tuff B MI - pumice 2		53.034	45.265	61778.1	76.1	77.8779	13.2487	3.96377	0.0315518	4.06526	0.517242	0.0553414	0.14649	0.0938776	92.6792	0.648168	0.0884839	0.222683	0.013384	0.596731	0.0515371	0.0357036	0.135138	0.033966	2.98583	4.11	779.463	0.00605232	60.4236	2035.44	-46.3154	0.000163324	5.11041	0.0810928	309.626	0.000573925	4.84019	635.462	6.67259	45.6555	13.1436	253.638	1611.1	248.525	0.46459	19.0207	10.953	190.24
026-g23	Upper Tuff B MI - pumice 2	outlier	31.165	29.089	14300.5	51.6	77.8048	12.9323	3.79618	0.028769	4.69424	0.485525	0.0415279	0.125089	0.0916585	94.0284	0.642979	0.0866578	0.209733	0.012636	0.64097	0.0503058	0.0320927	0.136331	0.0326546	358.037	3.03156	1012.34	0.00489665	58.2788	1514.96	-31.1153	0.000160762	92.5168	0.0528638	101.191	0.000349054	3.90154	284.271	8.28871	44.9019	8.45799	318.086	1024.78	126.929	0.15501	12.9287	6.6709	90.1275
026-g26	Upper Tuff B MI - pumice 2		38.981	37.705	29507.8	99.4	77.0816	13.4368	3.67447	0.0409896	4.75936	0.525338	0.0611128	0.33518	0.0852336	91.8793	0.647542	0.0892088	0.21461	0.012737	0.666037	0.0521658	0.0331868	0.132176	0.0339608		3.91782	616.183	0.00609324	61.6577	1599.51	-37.1513	0.00016177		0.0649869	80.8301	0.000544089	7.89087	218.033	7.06927	41.4008	14.1722	431.765	1558.51	268.479	0.46538	19.1459	10.2765	143.057
026-g27	Upper Tuff B MI - pumice 3		31.409	20.881	8978.27	122.9	77.6651	13.061	3.87425	0.055044	4.41671	0.557709	0.0346518	0.233585	0.101866	93.9921	0.644173	0.0871779	0.216866	0.0134051	0.630775	0.0521502	0.0333269	0.13753	0.0332937	2092.91	3.5241	965.135	0.00533437	51.5793	1410.75	-65.6129	0.000166698	190.129	0.0576545	61.4367	0.000636027	4.93243	119.773	6.74757	46.6934	10.6949	162.811	1154.83	151.828	0.25044	15.5989	7.44254	94.921
026-g28-1	Upper Tuff B MI - pumice 3		53.956	37.263	48014.4	43.7	76.9652	13.8643	4.04071	0.0409294	4.25265	0.534134	0.0520708	0.154013	0.0959533	90.617	0.654248	0.0913898	0.225841	0.0132641	0.653342	0.0537864	0.0352767	0.141177	0.034453	59.5886	3.92495	393.365	0.00640283	55.089	1725.37	-55.6998	0.000164948	88.6948	0.0657457	15.1963	0.000634788	4.13192	282.009	6.98505	47.026	12.805	217.923	1681.74	292.574	0.20115	19.0428	11.6394	224.575
026-g29a	Upper Tuff B MI - pumice 3		30.885	26.143	12054.8	67.1																				26.6977	3.9588	268.649	0.00624569	49.7142	1611.25	-60.7665	0.000165837	15.2983	0.0747423	8.63276	0.000498314	6.0861	194.002	7.60065	42.6627	12.0083	270.457	1214.42	214.572	1.24221	19.8744	7.94662	112.366
026-g29b	Upper Tuff B MI - pumice 3	outlier	44.153	36.266	33712.2	34																				0	2.26844	220.458	0.00446966	37.7195	1157.2	-51.4262	0.000164204	4.89543	0.0372533	36.3804	0.000348673	3.53575	182.374	7.50456
026-g30	Upper Tuff B MI - pumice 3		30.236	25.214	11067.2	130.2	77.9961	12.5085	3.93134	0.054038	4.60604	0.52617	0.0521419	0.248366	0.0772251	98.4123	0.628727	0.0834952	0.215688	0.0124872	0.637249	0.0488343	0.0320545	0.135084	0.0315268	11.5131	4.20454	503.733	0.00659888	59.6743	1745.4	-64.6877	0.000166533	6.5794	0.0736011	83.2094	0.000719633	3.69365	178.488	11.4273	43.5091	15.8709	575.474	1743.56	276.501	2.25908	22.0458	10.8751	156.752
026-g4	Upper Tuff B MI - pumice 1	outlier	41.027	19.392	12584.5	116	78.7506	12.124	3.47811	0.0259472	4.7967	0.50459	0.0233746	0.20933	0.0873974	90.5725	0.657407	0.0855668	0.204124	0.0129198	0.678888	0.0513463	0.0350503	0.140153	0.0331649	9.92689	2.61455	285.252	0.00463167	42.7493	1440.06	-36.887	0.000161726	11.3207	0.21472	11.8988	0.000544447	8.59094	228.319	12.1084	45.0273	8.03835	264.075	894.753	128.923	0.10162	11.6336	5.45974	110.323
026-g5-a	Upper Tuff B MI - pumice 1		68.601	35.779	67072.5	49.4	78.1324	12.3945	4.58713	0.0464812	4.12515	0.511526	0.0367988	0.0553995	0.110579	95.1525	0.640142	0.084583	0.246313	0.0130663	0.618501	0.0503022	0.0311392	0.136101	0.0328805	23.1141	4.04939	492.66	0.0064778	66.3075	1807.1	-46.4476	0.000163347	11.9909	0.0718909	26.5214	0.000470993	10.0918	156.457	7.11363	48.9969	12.6384	240.766	1679.62	232.16	0.58916	19.3783	11.6347	213.878
026-g5-b	Upper Tuff B MI - pumice 1	bubbles	73.042	44.471	99931.9	84.3	77.3508	13.1006	3.24106	0.0442441	5.52553	0.503273	0.0519959	0.0955926	0.0868007	93.9267	0.642611	0.0872424	0.191193	0.0128426	0.709792	0.051873	0.0328849	0.137399	0.0330707																43.6566	13.2771	423.214	1555.07	294.877	0.48226	19.5512	10.1765	149.202
026-g6-1	Upper Tuff B MI - pumice 1		31.037	27.347	12973.3	69.4	78.5761	12.0963	4.56555	0.0517278	3.9505	0.527241	0.046255	0.0964709	0.0898693	94.9779	0.642862	0.0837557	0.23087	0.0143586	0.597614	0.0524236	0.0341771	0.120568	0.0349094	52.6095	4.15595	433.47	0.00620292	57.0859	1707.81	-57.4181	0.000165248	9.52199	0.0993466	47.1138	0.00053427	2.59153	234.678	7.21284	45.5376	13.2861	525.439	1701.78	278.343	0.27044	20.7406	11.3724	176.501
026-32a	Upper Tuff B MI - pumice 3		47.617	35.306	36496.7	164.9																				9.01506	3.94582	879.163	0.00546216	63.6994	1728.01	-49.9722	0.000163953	5.18492	0.069287	615.369	0.000369493	4.31635	187.063	7.47632
026-32b	Upper Tuff B MI - pumice 3		33.719	27.468	14836.4	153.4																				15.7772	3.89567	502.878	0.00801199	59.0048	1519.51	-45.1699	0.000163128	5.46934	0.0632671	40.8467	0.000683733	2.62661	191.037	11.1221
026-1	Upper Tuff B MI - pumice 1		26.12	20.854	6698.67	124.7																				31.5139	3.84112	259.275	0.00517823	52.6844	1538.71	-78.6101	0.000169049	9.46708	0.0652069	8.46624	0.000420564	6.36209	202.415	9.83774
046-g5	Upper Tuff A MI - pumice 2		76.683	71.257	211632	61.5																				51.3636	3.81584	487.669	0.00556983	48.3725	1660.12	-33.3821	0.000161139	40.2421	0.0794063	31.1769	0.000755698	8.75737	353.556	7.43525
046-g1	Upper Tuff A MI - pumice 1		69.461	57.901	134102	156.8	77.5701	13.5216	3.60703	0.0530779	4.48062	0.588675	0.0240318	0.0501585	0.10465	91.458	0.652892	0.0897808	0.205832	0.0136786	0.680434	0.0548579	0.0348377	0.137251	0.0344651	14.0379	3.93057	715.996	0.00465867	48.7381	1802.91	-56.6313	0.00016511	6.53993	0.074942	50.2482	0.000350104	2.65284	211.241	7.41761	40.1931	17.1178	541.162	1839.26	222.582	0.18554	22.5053	10.4332	194.523
046-g10-a1	Upper Tuff A MI - pumice 3		102.872	87.282	446988	152.3	77.5972	12.8137	3.66642	0.0484174	4.92382	0.582869	0.0208411	0.245433	0.101299	93.7617	0.642758	0.0864022	0.202662	0.0130929	0.673498	0.0517882	0.0331351	0.131258	0.033256	85.1231	3.75662	761.402	0.0049203	55.2557	1750.86	-64.8199	0.000166556	52.3718	0.0618061	37.982	0.000367376	4.81588	155.812	7.84254	44.9663	16.2686	561.454	1898.88	207.659	0.04165	20.3217	10.3841	159.359
046-g10-b	Upper Tuff A MI - pumice 3		46.114	30.419	28105.7	162.2	78.7517	11.7729	4.06154	0.0262809	4.63482	0.542688	0.0134248	0.106136	0.0904629	90.929	0.656198	0.08426	0.221599	0.013164	0.669531	0.0518598	0.0327618	0.134936	0.0347061
046-g13	Upper Tuff A MI - pumice 3		55.384	52.504	82133.1	75.5	78.4362	12.5702	4.00919	0.037499	4.11597	0.527202	0.0427839	0.196397	0.0644756	93.2291	0.649692	0.0858951	0.227885	0.0132689	0.631867	0.0504834	0.0345302	0.133686	0.032988	45.3035	3.80312	873.03	0.00467041	54.303	1878.82	-57.6824	0.000165295	22.3952	0.0642993	88.4867	0.000346702	2.6849	201.91	7.93438	45.083	16.1685	405.999	1809.45	282.151	0.26968	22.3626	10.5081	175.398
046-g15-a	Upper Tuff A MI - pumice 3		43.024	39.498	36713.4	194.5	78.3974	12.47	3.84862	0.0289539	4.34098	0.527404	0.0288733	0.250619	0.107135	93.0584	0.648002	0.0854835	0.216659	0.0130316	0.641142	0.0526575	0.0321237	0.131268	0.034011	64.5857	3.80397	772.936	0.00542929	63.2683	1659.57	-58.4703	0.000165433	18.2081	0.0650867	39.1462	0.000364045	4.6627	146.457	7.9368	52.7202	23.8602	382.974	2222.36	302.628	0.58485	16.6584	10.9225	132.991
046-g15-b	Upper Tuff A MI - pumice 3		49.779	39.203	45460.7	142.7	77.693	12.6557	3.88146	0.0548005	4.73583	0.556198	0.0388902	0.247972	0.13608	94.1908	0.642798	0.0856553	0.218694	0.0127928	0.667067	0.0507258	0.0341778	0.132841	0.0353199																44.5668	17.8088	531.286	1907.21	257.853	0.30402	24.1197	9.86417	165.879
046-g23	Upper Tuff A MI - pumice 4		51.527	43.669	56078.4	141.1	78.4305	12.4515	3.79911	0.044973	4.38681	0.574066	0.034721	0.167044	0.111338	93.7962	0.647	0.0851663	0.211509	0.0128402	0.65588	0.0530507	0.0328475	0.133443	0.0345718	113.506	3.84018	643.865	0.00686571	67.3732	1341.04	-61.5789	0.000165981	56.2985	0.0752553	27.15	0.000512541	3.24526	118.554	8.35669	45.9934	19.2819	552.672	1849.09	219.689	0.12736	21.6028	10.888	179.473
046-g24-a	Upper Tuff A MI - pumice 4		73.665	47.242	110156	51.7	78.2311	12.4875	3.76185	0.0364838	4.5289	0.543433	0.0908855	0.198278	0.121648	94.9491	0.641201	0.0847364	0.210177	0.0126558	0.644094	0.0518446	0.0342962	0.131598	0.0343133	48.8316	3.68543	412.877	0.00568957	56.2766	1733.47	-36.182	0.000161607	50.5807	0.0696094	14.4191	0.000411759	3.58871	194.927	7.45106	39.7113	12.43	423.331	1697.06	201.45	0.18379	24.1244	10.0637	157.661
046-g24-b	Upper Tuff A MI - pumice 4		30.318	23.079	9781.45	65.2	78.0079	12.7972	3.77322	0.0475612	4.54327	0.545663	0.0409218	0.160589	0.0837708	93.5027	0.645007	0.0865229	0.213521	0.0132107	0.63348	0.051034	0.0327169	0.131724	0.0329462																44.3142	11.662	380.153	1423.02	226.714	0.43671	22.0571	9.81321	160.943
046-g25	Upper Tuff A MI - pumice 4		49.461	45.397	55761.3	150.6	78.5035	12.4113	3.75177	0.0547313	4.5384	0.580392	0.0504274	0.00986464	0.0996919	93.6375	0.646124	0.0851795	0.215803	0.0131443	0.637192	0.0533822	0.031874	0.132874	0.0336243	69.515	3.85426	616.352	0.00694369	83.6304	1712.9	-58.7398	0.00016548	25.2617	0.0693313	33.9865	0.000554827	6.42025	213.01	7.16103	44.5655	14.2438	629.934	2067.54	152.23	1.36904	19.1263	11.7005	211.019
046-g26a	Upper Tuff A MI - pumice 4		50.924	28.788	30593.3	146.3	77.0354	13.2476	3.64258	0.0375424	5.09056	0.580715	0.0287482	0.210538	0.12619	93.4251	0.643307	0.0879247	0.21187	0.0130568	0.679362	0.0527853	0.033012	0.134994	0.0350828	121.884	3.5024	558.686	0.0064892	67.7353	1801.82	-58.9601	0.000165519	47.2502	0.0723357	26.3952	0.000619911	3.43013	197.573	7.34247	39.4424	7.40946	277.435	926.955	153.684	0.13277	13.1599	6.48612	82.83
046-g26b	Upper Tuff A MI - pumice 4		55.58	40.2	56025.8	62.8	78.7174	12.5551	3.23948	0.0410347	4.6462	0.515512	0.0430536	0.145688	0.096499	92.6776	0.651764	0.0860496	0.18621	0.0128421	0.642545	0.0527796	0.0343008	0.136661	0.0343716								0.00015576
046-g27	Upper Tuff A MI - pumice 4		60.063	52.1	91888.9	110.9	78.1901	12.8867	3.60549	0.0352947	4.3302	0.566417	0.0608552	0.206716	0.118264	93.6486	0.645317	0.0866691	0.205501	0.0129882	0.657251	0.0524743	0.0325283	0.133802	0.0344589	81.0728	3.52419	742.722	0.00694637	75.357	1472	-63.5862	0.000166337	32.2492	0.0590087	33.8557	0.000500761	10.6934	152.049	7.15423	39.8735	17.5093	309.455	1904.52	200.128	0.13899	20.0601	9.57561	139.101
046-g28	Upper Tuff A MI - pumice 4		56.647	46.482	71090.4	256.8	76.8049	13.537	3.67766	0.0401761	4.9515	0.603873	0.0620883	0.210656	0.112202	93.0852	0.642378	0.0890093	0.211393	0.013081	0.679356	0.0541326	0.0329529	0.140166	0.0355787	71.9277	3.71658	867.46	0.00586885	78.9537	1502.03	-60.3259	0.00016576	89.1265	0.0630973	125.336	0.000746516	7.07956	208.33	7.33703	44.3164	14.9593	623.187	1654.33	256.745	0.35429	19.3139	12.1007	234.054
046-g31-a	Upper Tuff A MI - pumice 4		59.964	36.276	54806.8	189.6	78.2183	12.566	3.62747	0.0170047	4.7741	0.511018	0.0398256	0.150228	0.0959351	94.0625	0.643669	0.0853936	0.2003	0.0121918	0.680007	0.0502963	0.031834	0.135769	0.0342454	24.8134	3.83291	379.287	0.0059834	48.6852	1581.3	-61.7358	0.000166009	16.6158	0.0650387	13.8622	0.000593858	2.83903	142.148	6.90474	47.574	12.8115	179.213	1332.34	209.079	0.15612	16.169	11.204	190.726
046-g31-b	Upper Tuff A MI - pumice 4		54.36	44.706	63028.7	224.5	78.6135	12.5151	3.47466	0.0422107	4.62107	0.541582	0.0288476	0.0815936	0.0815603	93.1446	0.649863	0.0855805	0.197837	0.0128142	0.641294	0.0514206	0.0331262	0.132098	0.0341529																47.649	12.4309	412.586	1833.71	198.955	0.12411	18.6383	10.8461	178.989
046-g31-c	Upper Tuff A MI - pumice 4		64.917	59.718	126495	195.9	77.4877	13.3231	3.81638	0.0414009	4.41802	0.586801	0.0880888	0.151252	0.0872861	93.3024	0.644293	0.0882617	0.218301	0.0132652	0.663456	0.0541674	0.0333252	0.133743	0.0348582
046-g31-d	Upper Tuff A MI - pumice 4		43.802	35.883	32789	215.2	78.185	12.5953	3.84189	0.0438895	4.30919	0.572367	0.0536662	0.281782	0.116912	94.0089	0.643924	0.0854717	0.216681	0.0130765	0.643424	0.0529383	0.033119	0.131851	0.0351654																47.3976	12.5132	247.816	1744.44	209.62	0.31621	20.5306	11.2455	199.483
046-g4-1	Upper Tuff A MI - pumice 1		73.406	51.296	122930	95.9	76.9822	13.4407	4.00185	0.0466024	4.80201	0.548843	0.0248005	0.0333965	0.119654	91.845	0.649289	0.0893919	0.231313	0.0130538	0.670421	0.0526294	0.0342583	0.135822	0.0348178	22.1673	3.92686	526.002	0.00463419	41.6344	1741.75	-33.6448	0.000161183	9.20425	0.0667788	14.8727	0.000299837	4.03365	139.319	7.23171	42.156	15.1145	362.722	1744.81	203.601	0.14303	20.9764	10.4516	170.694
046-g8	Upper Tuff A MI - pumice 2		76.683	71.257	211632	160.3	78.1871	13.0333	3.71928	0.0469251	4.17043	0.594687	0.0570608	0.122022	0.0690845	92.6923	0.648571	0.08767	0.207759	0.013119	0.659122	0.0536146	0.033726	0.133791	0.0354951	132.843	3.6324	539.275	0.00384596	50.6498	1679.78	-60.0175	0.000165705	66.7825	0.0792473	52.445	0.000840738	17.2569	285.727	7.79506	45.6447	11.369	480.658	1858.1	194.07	0.13819	28.7746	11.6085	188.275
047-46-A	Obsidian MI	plateau	77.808	71.875	219151	231.9	75.3669	13.5456	4.7192	0.0406213	5.28298	0.271479	0.0545232	0.640371	0.0782901	94.0591	0.635334	0.0886158	0.232354	0.0124684	0.682699	0.0430947	0.0336967	0.131987	0.0338829	299.063	2.40251	924.798		72.3589	1435.42	-0.758907	0.000155878	43.531	0.154479	33.5507		5.82268	131.074	13.8105	408.349	18.0001	801.726	2465.66	276.088	407.678	19.6524	8.43705	126.315
047-46-B	Obsidian MI	falls off h2o path	61.219	54.958	102331	96.3	77.5114	13.2064	4.22394	0.0364494	4.23835	0.205848	0.0421913	0.486853	0.0485488	94.5337	0.640291	0.0871813	0.217624	0.0123666	0.641805	0.0394669	0.0325378	0.129224	0.0327198	322.137	1.21973	763.407		69.0883	847.479	-2.48166	0.000156148	64.5889	0.149215	124.021		6.09883	75.6188	13.8572	370.099	18.9988	411.043	900.573	195.925	401.324	15.4566	7.7852	124.935
047-49	Obsidian MI		33.424	29.988	16639.7	112.4	77.6795	12.6168	4.45242	0.0631654	4.05611	0.362145	0.0585832	0.617868	0.0934831	93.1206	0.645969	0.0860549	0.229431	0.0132752	0.621139	0.0472966	0.0341341	0.131677	0.0319794	369.76	1.59082	409.524		37.7223	1086.66	-25.9505	0.00015991	56.0618	0.0944329	11.6816		3.03957	79.5099	18.2665	312.706	9.81228	268.68	1078.71	161.601	169.052	12.5284	6.53829	87.7315
047-50	Obsidian MI		23.695	16.441	4093.43	111.5	80.5836	10.5996	2.99666	0.0513138	4.59242	0.521823	0.0156339	0.504737	0.134266	93.7896	0.650899	0.0783302	0.176554	0.0122987	0.643891	0.0511569	0.0330504	0.130277	0.0353054	231.151	1.13543	246.994		60.8461	1305.64	-54.341	0.000164711	131.612	0.0683061	10.9793		4.20804	95.5723	14.9923	371.894	19.3122	920.543	1864.75	242.104	78.7498	14.5658	7.94687	122.603
047-51-A	Obsidian MI		31.681	30.819	15975.9	151	80.9324	10.9934	3.51044	0.0481793	3.44149	0.437792	0.0361625	0.516596	0.083658	94.609	0.651999	0.079567	0.201937	0.0123157	0.591469	0.049079	0.0317524	0.121858	0.0343709	186.534	1.17659	396.71		25.8576	806.827			32.9103	0.106029	30.8315		2.28585	75.3845		302.5	36.123	637.173	1743.62	250.841	1081.12	17.1626	7.30913	120.191
047-51-B	Obsidian MI		22.382	20.324	5085.87	202.7	91.0009	4.12279	1.94401	0.0175357	2.32767	0.255616	-0.0322296	0.313484	0.0502596	96.2781	0.674866	0.0495049	0.146718	0.0112464	0.487368	0.0418737	-0.0316437	0.12045	0.0301606	237.248	2.12843	720.851		59.9952	1302.2	-12.4648	0.000157726	41.382	0.149889	39.1603		6.14191	95.935	11.1566	166.07	3.85629	254.288	542.417	76.8439	386.472	5.48262	2.41357	18.7884
047-51-c	Obsidian MI	decrepitated/very bubbly, falls off h2o path	45.706	32.521	30441.2	118.4	72.383	14.3122	5.70866	0.108655	5.74083	0.88502	0.0989787	0.630905	0.131927	95.1952	0.622003	0.0909015	0.25231	0.0145843	0.71492	0.0610661	0.0353047	0.13048	0.0363189		0.543141	508.17		72.093	1235.9	-46.0364	0.000163277		0.0382847	28.0437		6.34602	110.374	18.1758
047-G11	Obsidian MI	naturally glassy, not heated	43.191	33.226	28709.8	166.2	79.8958	10.9812	3.65354	0.0441328	4.35804	0.541812	0.0549545	0.356238	0.114335	94.8184	0.646349	0.0794887	0.211942	0.0119229	0.621735	0.0508485	0.0323112	0.125785	0.033257	221.405	2.0641	857.251		55.3488	1180.36	-47.9117	0.000163598	33.5525	0.123228	21.8439		2.81585	85.7326	19.1994	17.3686	2.66704	57.1373	0.61868		0.05677	1.92395	0.01741
047-G13	Obsidian MI		11.363	9.358	576.84	229.9	74.8476	13.5471	5.03301	0.0222777	5.36983	0.685642	-0.0041049	0.390857	0.107858	98.9061	0.616521	0.0864779	0.234024	0.0116051	0.682711	0.054348	-0.0302316	0.11858	0.0325515																18.8464	2.82667	72.2241	39.6101		0.0533	1.98763	0.17722
047-G15	Obsidian MI		32.899	17.068	7345.43	204	83.6078	8.25091	1.73834	0.0669625	5.04802	1.11495	0.0862349	-0.119813	0.206581	81.2096	0.710091	0.0753724	0.15758	0.0154558	0.78116	0.0754346	0.0433846	-0.182534	0.0447815																30.5555	17.065	1067.32	2538.35	175.989	3.8583	15.2477	9.11203	182.949
047-G29	Obsidian MI		35.788	21.197	11317.3	55.8	77.5856	13.2536	4.27568	0.0546161	3.64877	0.443637	0.0185848	0.591396	0.128129	91.9783	0.649405	0.0884498	0.224112	0.0123747	0.626637	0.0496982	0.0335363	0.132498	0.0357877																95.2401	7.86909	706.933	1787.61	205.5	95.3384	14.5633	6.2883	95.1423
047-G32	Obsidian MI		13.584	11.052	968.294	70.3																																			18.8064	3.45559	48.8754	1.26335		0.07961	1.91408	0.00376
047-G41	Obsidian MI		25.603	22.731	7364.29	119.7	81.7931	10.7726	2.60789	0.0440001	3.82195	0.495735	0.0114366	0.405359	0.0478785	92.5885	0.660101	0.079434	0.180033	0.0123363	0.609658	0.0518189	0.0328698	0.132694	0.0325338	425.021	1.79547	444.735		8.12631	1160.07	-7.89296	0.000156999	56.9032	0.107068	11.595		14.6161	84.081	19.5775	59.0799	2.56988	229.199	391.388	29.6345	756.82	4.04689	1.71439	9.09887
047-G52	Obsidian MI	falls off h2o path	49.037	45.304	54869.3		76.7165	11.6988	2.05168	0.0560417	6.78724	0.762612	0.051652	1.74796	0.127465	94.403	0.63579	0.082026	0.149192	0.0122925	0.779224	0.0576677	0.0328484	0.173903	0.0325215	271.009	1.21494	21682.6		28.7057	57.1659	-37.9969	0.000161912	42.3619	0.0734993	691.579		13.7699	5.73655	11.4749	58.039	3.34488	180.207	1499.44	61.8489	101.424	7.58828	4.85281	63.0502
049A-G13-A	Block & Ash MI	plateau	85.969	74.738	270325	196.4	75.7397	13.469	4.92197	0.0456128	4.66875	0.4474	0.0380878	0.56909	0.100385	96.12	0.630683	0.0874865	0.246882	0.0124051	0.639495	0.0491234	0.0333869	0.124839	0.0314831	309.639	2.8641	1259.19		72.6426	1501.78	-2.21662	0.000156106	134.162	0.174052	32.4169		2.71002	121.939	10.7276	410.56	80.4465	616.855	1829.34	169.395	35.9769	20.8198	6.58926	105.722
049A-G7-B-1	Block & Ash MI	plateau	82.589	69.075	226514	163.9	76.4452	13.4304	4.77261	0.0441223	4.13544	0.41824	0.0753737	0.557565	0.120984	96.1078	0.631609	0.0872667	0.235704	0.0124648	0.615104	0.0475273	0.0325366	0.132933	0.0334513	413.115	2.71805	1147.15		59.19	1322.33	-13.039	0.000157818	47.1661	0.169386	36.2724		3.00827	101.474	9.78113	403.201	32.7502	696.25	1791.71	306.058	71.4247	21.5551	9.13876	109.772
049A-G7-A	Block & Ash MI	plateau	75.441	70.513	203264	136.2	79.6338	11.5706	3.24676	0.0418143	4.48559	0.481924	0.034287	0.417775	0.0874917	94.9747	0.644854	0.0814518	0.19377	0.0123162	0.625439	0.0476424	0.0343725	0.126482	0.0334547	259.349	2.858	1362.91		97.2203	1698.74	-3.63016	0.000156327	43.2803	0.177862	41.8156		4.91081	129.595	10.0768	338.584	9.09255	607.128	2076.53	263.112	50.4933	16.722	8.00894	94.9581
049A-G19-1	Block & Ash MI	plateau	71.466	65.997	169738	93.4	79.3025	11.6827	4.25565	0.0444711	3.67785	0.433658	0.0700857	0.420608	0.112393	96.402	0.639611	0.0813977	0.224188	0.0122664	0.609334	0.0468302	0.0324408	0.125457	0.0327742	434.683	2.745	1216.63		87.7546	1344.92	7.95705	0.00015453	58.1693	0.170298	36.4104		4.21107	98.2152	13.3517	17.2391	361.045	43.1347	53.3191	9.59962	109.402	16.8049	4.5196
049A-G3	Block & Ash MI	plateau	62.793	58.778	117469	96.6	79.4829	11.2257	4.34587	0.0340297	3.84498	0.530806	0.024649	0.387123	0.123873	95.8134	0.641631	0.0801479	0.234642	0.0121504	0.603938	0.0509199	0.0328309	0.126813	0.0337678	322.324	2.82354	1126.44		51.3578	1363.33	53.4973	0.00014785	137.1	0.178213	44.5618		4.04249	102.1	22.3134	473.987	9.37804	434.385	2519.32	269.95	53.9209	19.6157	6.14934	110.605
049A-G4	Block & Ash MI	plateau	61.354	57.371	109407	178.7	79.1501	12.3135	3.66303	0.0420238	3.98949	0.386854	0.0163531	0.367595	0.0710975	94.6179	0.647037	0.0840647	0.206636	0.0122926	0.617174	0.0474746	0.0332453	0.125642	0.0325674	302.213	2.64063	1151.44		61.1772	1441.47	-7.11984	0.000156877	54.6887	0.163932	34.5793		4.54592	113.069	10.1254	18.12	2.74419	52.8879	1.00566		0.05871	1.84858	0.00195
049A-G10	Block & Ash MI	plateau	66.023	52.296	106951	168.7	82.514	10.0555	3.18368	0.0450683	3.20953	0.580653	0.0239504	0.287838	0.0996956	95.2509	0.655281	0.0759588	0.18402	0.0124759	0.578403	0.0526112	0.0337843	0.121444	0.03348	441.431	2.40317	974.569		49.1137	1199.83	7.86505	0.000154544	46.8604	0.167286	35.1393		2.06454	104.58	25.7741	666.268	12.4196	766.456	2980.16	260.744	121.412	18.5752	6.81448	94.9396
049A-G1-1	Block & Ash MI	plateau	60.088	57.345	105936	169.7	79.21	11.7968	4.26563	0.0522015	3.76006	0.345566	0.00936291	0.493432	0.0670026	95.6754	0.641772	0.081979	0.231057	0.0121766	0.61493	0.0442724	0.0308777	0.129898	0.0322073	360.242	2.82128	1288.88		72.868	1351.14	40.5712	0.000149687	68.2938	0.185234	43.192		3.81818	98.6797	18.498	377.577	6.93301	826.753	2157.93	208.913	40.7896	18.1495	7.66052	94.6675
049A-G11	Block & Ash MI	plateau	60.581	52.205	93384	123	80.2986	11.1343	3.89558	0.0350735	3.82296	0.318672	0.0231142	0.413449	0.0582372	95.1059	0.647032	0.0799534	0.20998	0.0121939	0.630099	0.0440594	0.0317096	0.126485	0.0322644		2.63545	1132.56		50.4188	1323.31	32.2912	0.000150888		0.158815	31.9992		2.08706	98.1912	16.847	492.716	6.85927	446.031	1163.59	215.941	23.2529	17.7403	6.94365	112.688
049a-g18-middlenew	Block & Ash MI	exposed during polishing at WHOI, no preexposure images																								213.445	0.56967	167.82		2.51412	135.479			96.4414	0.0357397	30.2463		0.843943	12.1773
049A-G30	Block & Ash MI		65.187	61.062	131561	227.2	81.1412	9.99415	3.4133	0.0493346	4.50346	0.393022	0.0202602	0.430355	0.0549908	96.4253	0.644356	0.0752719	0.197822	0.0121198	0.624184	0.0467195	0.0310399	0.116939	0.0301341																492.198	18.4444	373.386	1239.22	214.471	27.7417	14.7187	8.61022	128.219
049A-G8-bottom	Block & Ash MI		54.909	54.244	85113.7	310.6	81.6672	10.1942	3.47162	0.0341262	3.6431	0.45335	0.0379278	0.399526	0.0988307	94.5111	0.65282	0.0768073	0.203325	0.0119768	0.606296	0.0486743	0.0326193	0.131364	0.034083	448.841	2.44224	977.915		45.7291	1104.67	110.926	0.000140207	81.2476	0.179212	26.0369		2.29082	90.4523	29.8179	16.5281	128.955	25.9991	48.1429		40.2394	11.3002	0.82202
049A-G6	Block & Ash MI		55.604	53.372	84667.9	147.8	78.9725	11.8795	4.52269	0.0299403	3.71257	0.401767	0.0500659	0.381491	0.0494686	95.9276	0.642048	0.0822492	0.236433	0.012191	0.588128	0.0468799	0.0308768	0.122529	0.0308489	352.791	2.37855	1107.31		81.9237	1457.68	-57.0996	0.000165192	51.5893	0.152182	29.6841		3.09303	109.326	15.7063	585.736	6.85834	638.064	1599.09	247.168	134.994	18.5677	7.15794	104.196
049A-G2	Block & Ash MI		57.096	45.434	69631.6	117.6	79.8735	11.1179	3.83313	0.0314787	4.11437	0.491152	0.0297919	0.407284	0.101336	92.9549	0.652499	0.0808017	0.218317	0.0121656	0.62024	0.0492035	0.0335265	0.126604	0.0340198	490.553	2.57877	1019.69		46.4594	1223.89	29.5312	0.000151292	160.788	0.156938	40.5077		3.91488	92.1092	25.5551	316.649	27.8402	476.806	1757.53	187.712	50.7641	14.533	7.26588	126.346
049A-G22 (a)	Block & Ash MI		53.731	48.333	69392.1	182.1	80.0391	11.1038	3.90199	0.0476291	3.90205	0.42943	0.029443	0.440391	0.106036	94.0665	0.64957	0.0803041	0.205703	0.0129248	0.619217	0.0485264	0.0334043	0.125623	0.0335777	423.979	2.38987	1003.53		67.9496	1131.92	64.27	0.000146354	43.5157	0.14275	34.0412		4.2795	93.4009	22.4178	886.306	7.39126	669.009	1658.97	228.796	11.5062	14.2101	6.84711	104.42
049A-G27	Block & Ash MI		54.468	45.549	64962.5	124.4	82.1803	10.047	3.38355	0.0443117	3.27664	0.576104	0.059626	0.338931	0.0934918	95.6362	0.651111	0.0758066	0.198501	0.012502	0.560767	0.0535087	0.0332963	0.119679	0.0332182		2.0582	790.993		40.1608	1057.46	-3.36174	0.000156285		0.124734	21.2981		2.08037	75.7364	15.9745	507.496	24.3256	426.522	2823.19	226.859	34.2567	18.065	6.8427	103.786
049A-G34-1	Block & Ash MI		51.738	47.509	63866.3	76.9	80.809	10.524	3.95373	0.0387668	3.94946	0.258485	0.0373197	0.376542	0.0527603	96.1234	0.644648	0.0773727	0.214243	0.0120474	0.614104	0.0419585	0.0311869	0.123932	0.0319705	214.546	2.52944	1039.4		53.182	1271.6	21.6472	0.00015246	40.5029	0.150688	27.7605		4.05192	94.6681	15.1302	449.218	15.0424	521.298	1103.59	188.981	41.3132	18.6776	7.28084	106.729
049A-G32-1	Block & Ash MI		51.858	45.072	59312.9	165.5	79.9312	11.0613	3.87227	0.0343793	4.14575	0.437847	0.0452548	0.391414	0.0806357	97.1456	0.63911	0.0788879	0.207161	0.0124141	0.593844	0.0477959	0.0316245	0.123146	0.0325392																17.2248	2.44442	55.3015	0.43543		0.00993	1.82403	0.00275
049A-G12	Block & Ash MI		50.901	40.929	50085.3	166.2	81.1637	10.6247	3.52416	0.0524694	3.69417	0.426623	0.0165277	0.393664	0.103968	93.6488	0.655871	0.0786113	0.213584	0.0118418	0.635258	0.0486351	0.0311702	0.131393	0.0342725	407.874	2.38298	952.141		52.4982	1237.15	32.2912	0.000150888	118.468	0.153177	29.3339		3.76771	93.9319	16.847	413.938	17.3909	514.958	1307.93	227.803	36.791	16.1504	8.38633	99.1093
049A-G21-A	Block & Ash MI		48.039	40.446	45009.9	182.4	81.6964	10.4548	3.36927	0.0435748	3.42073	0.490096	0.0180655	0.42188	0.0852501	94.6556	0.652908	0.0775433	0.191777	0.0124254	0.580801	0.0493372	0.0320497	0.12388	0.0325848	507.76	2.26292	941.267		42.4593	1174.79	47.8215	0.000148651	64.2213	0.134736	31.41		1.92195	87.5206	25.9507	733.864	7.81961	534.115	1251.71	224.859	109.12	12.1273	7.68743	84.4623
049A-G24	Block & Ash MI		47.98	39.037	42668.7	136.5	82.5265	10.1197	3.24948	0.0485343	3.43281	0.289875	0.0532203	0.207393	0.0725539	94.9225	0.6544	0.0761842	0.183139	0.0127002	0.580886	0.042827	0.0332895	0.116843	0.0320394	312.628	2.22458	905.977		41.3173	1122.51	-19.8103	0.000158908	103.808	0.133842	40.0777		2.97196	84.2176	17.9469	476.936	4.73651	306.837	988.339	225.785	59.2942	15.1405	7.20329	103.707
049A-G5-A	Block & Ash MI		41.425	35.684	29840.8	407.9	82.0283	9.69304	3.21352	0.0529421	4.13917	0.451866	0.0224938	0.304458	0.0941738	94.1727	0.654742	0.0750336	0.192449	0.0126473	0.60818	0.0499448	0.0318109	0.121063	0.032868	388.11	2.46981	962.911		50.4262	1224.46	41.6602	0.000149531	53.0932	0.149644	26.8453		3.82329	93.7805	16.4892	457.861	2.85833	152.919	1368.08	122.614	8.06593	7.99526	5.35248	59.8474
049A-G9-A	Block & Ash MI		37.008	33.739	23126.2	232.3	80.2473	11.1072	3.65065	0.0417866	4.01402	0.433861	0.0257481	0.38511	0.0942553	94.9156	0.64693	0.0799043	0.205024	0.0121719	0.604511	0.0475688	0.0324784	0.127859	0.0341478	364.332	1.88212	918.472		55.2822	1016.86			69.6891	0.115938	29.7891		5.55062	73.9428		684.874	11.2034	620.934	1479.29	232.34	72.7097	14.3379	6.49973	98.9456
049A-G23	Block & Ash MI		39.233	28.916	20240.3	122.4	82.9173	9.38673	3.31952	0.0333074	3.49219	0.372592	0.0489704	0.332547	0.0968294	94.8348	0.655815	0.073562	0.199414	0.0122709	0.58269	0.0471644	0.0326468	0.11981	0.0328846	776.967	1.0479	426.374		26.5355	606.576	-67.901	0.000167107	77.1138	0.0746763	13.3178		4.40966	54.2385	21.2066	331.907	4.75243	196.388	455.743	58.4004	18.3567	7.71756	2.39626	10.1609
049a-G8-TOP	Block & Ash MI		34.819	31.754	19270	259.5	81.2268	10.4057	3.50349	0.0505035	3.66218	0.651749	0.0449994	0.331763	0.122895	95.8923	0.648471	0.0770801	0.207129	0.0123399	0.601413	0.0543957	0.0312651	0.121756	0.0346414	612.946	2.31689	925.216		50.7473	1070.54			87.8839	0.140763	49.1966		4.36113	86.8731		502.07	7.99806	405.756	2571.42	223.996	34.2924	17.7014	7.32278	98.3466
049A-G5-B	Block & Ash MI		28.178	27.593	11352.4	437.5	81.8044	10.1246	3.08092	0.0586334	3.90675	0.510071	0.0446421	0.391795	0.0782568	93.022	0.658583	0.0770515	0.189344	0.0124562	0.628224	0.0515762	0.033811	0.122655	0.0330757	436.52	1.69601	665.799		30.3568	897.068			69.7062	0.127222	37.1908		3.59787	71.0234		547.822	13.551	645.636	1942.03	134.274	25.4735	14.3786	7.93176	106.776
049A-G9-B	Block & Ash MI		29.358	25.953	11033	231	82.0289	9.83091	3.39504	0.0489695	3.83179	0.405981	0.0285097	0.329595	0.100223	97.1951	0.644971	0.0744648	0.194573	0.012244	0.591784	0.0465199	0.0320835	0.122947	0.0315579	260.771	1.85108	778.255		50.9336	1000.5			39.9337	0.112149	24.7199		2.21406	73.9157		632.682	17.3649	531.667	1217.29	194.816	55.7786	14.9819	6.34126	85.4616
049a-G21-C	Block & Ash MI		28.242	25.801	10309.6	108.5																				274.159	2.14513	789.862		45.3132	1156.96			46.2198	0.129461	22.8321		2.88456	82.6844
049A-G14	Block & Ash MI		30.778	23.421	10228.4	116.2	83.2523	9.14831	3.32621	0.0490511	3.44841	0.409327	0.0218574	0.278399	0.0661573	96.9009	0.651063	0.0718834	0.202008	0.0122071	0.584999	0.048315	0.0326888	0.117544	0.0318848	9213.81	1.45501	712.009		42.2056	844.108	-87.25	0.000170649	6349.58	0.0870379	21.2678		4.80211	62.3744	12.2898	331.868	4.89715	287.407	647.653	113.775	26.2679	9.90702	5.32961	53.7512
049A-G22 (b)	Block & Ash MI		51.067	11.042	9168.77	95.8	83.0334	8.8135	3.04132	0.0910548	3.55387	0.798602	-0.00168003	0.367313	0.302621	97.0218	0.6497	0.0706706	0.177656	0.0133356	0.582057	0.057503	-0.0330073	0.114552	0.0410444
049A-G21-B	Block & Ash MI		27.698	23.631	8795.53	173	82.3405	9.38919	3.27929	0.0474069	4.10094	0.456869	0.0296116	0.290682	0.0655546	99.0762	0.639209	0.0721073	0.196209	0.0124478	0.593061	0.047215	0.0312132	0.119897	0.0307552	466.94	1.29694	674.125		36.9385	791.262			90.285	0.0793395	20.3736		1.88577	62.4734		92.0622	4.27029	61.7627	197.694	13.4769	8.72907	3.40274	0.75752
049A-G13-B	Block & Ash MI		31.509	18.371	7558.97	117.8	82.504	9.45207	3.69424	0.0354172	3.30234	0.475912	0.0499589	0.384216	0.101833	99.4857	0.64068	0.0722773	0.201134	0.0123842	0.55694	0.0482693	0.030949	0.120003	0.0331474		1.9629	755.356		48.8883	1075.37				0.122907	21.5455		3.41508	82.6455		243.856	6.57539	653.453	1953.11	173.147	33.6069	18.1049	8.02812	64.6836
																																																	94.9581
																																																	170.694
																															0
																															5
[truncated: 46 more columns]
