# Supplementary material for: Reliability of quartz-hosted melt inclusions and discrete rhyolite reservoirs revealed by H isotopes, trace elements, and volatiles
Source: Sci Adv. 2026 Mar 13;12(11):eadw1667. doi: 10.1126/sciadv.adw1667 (PMC12985731; doi:10.1126/sciadv.adw1667)
Supplement: Supplementary file 2 — Data S1 to S5 [file sciadv.adw1667_data_s1_to_s5.zip › adw1667_data_s2.xlsx]

## Sheet: Li exchange Lab loss
	tuff average Li 45 ppm		obsidian average Li 170 ppm		block & ash Li 411 ppm
mi radius	15		15		15
crystal radius	150		150		150
time (mins)	45		45		45
MI intial (wt%)	0.0045		0.017		0.0411
external initial	0		0		0
temp (c)	1004		1004		1004
Final MI (wt%)	0.004057		0.0153		0.037
final/init	0.901556		0.9		0.900243
crystal radius	100		100		100
final MI (wt%)	0.004		0.015		0.0367
fin/init	0.888889		0.882353		0.892944
crystal radius	50		50		50
final MI (wt%)	0.0039		0.01479		0.03576
fin/init	0.866667		0.87		0.870073
crystal radius	20		20		20
final MI (wt%)	0.003044		0.0115		0.0278
fin/init	0.750308		0.751634		0.751351

## Sheet: Tuffs Lab Loss
45 mins, 1004 °C, 0 wt. % H2O external, external δD - 0
Lab Loss	model expected loss from initial tuff volatile compositions - if block and ash/obsidian looked like tuffs before experiments, models should match
046-g24a	73.7 x 47.2 µm
heaviest, most H2O poor melt inclusion from main tuff population. Very close to one edge (52 µm)
INITIAL
H2O	3.685
CO2	49
δD	-36.18
D/H	0.000161607
mi radius	30
crystal radius	52	75	100
Final H2O	3.48	3.5399	3.561
Final δD	-25.95	-29.031	-30.08
smallest tuff melt inclusion (main population)
026-g1	26.12 x 20.8 µm
INITIAL
H2O	3.84
CO2	31.5
δD	-78.61
D/H	0.000143516
mi radius	11.73
crystal radius	125
Final H2O	3.23989
Final δD	-47.9069
outlier 026-g23
026-g23	31.17 x 29.1 µm
INITIAL
H2O	3.03
CO2	358
δD	-31
D/H	0.000150913
mi radius	15.0675
crystal radius	52	75
Final H2O	2.6455	2.6874
Final δD	-6.21	-9.0159
low h2o upper tuff mi
046-g26a	50.9 x 28.8 µm
INITIAL
H2O	3.5
CO2	121.88
δD	-58.96
D/H	0.000146576
mi radius	19.925
crystal radius	146.3
Final H2O	3.29
Final δD	-47.796
MOST EXTREME CASE TESTING
20 µm diameter MI	10 µm
50 µm from xtl edge	50 µm	75	100	150
3.8 wt% H2O	3.8
50 ppm CO2
dh -31 ‰	-31.16
Final H2O	2.897	2.963	2.9977	3.04
Final δD	19.4946	15.4828	13.6985	12.03

## Sheet: Block & Ash Lab Loss
45 mins, 1004 °C, 0 wt. % H2O external, external δD - 0
Lab Loss	model expected loss from small melt inclusion with "plateau" volatile signature prior to homogenization
smallest MI (20 µm diameter)
INITIAL
H2O	2.86
CO2	358
δD	0
D/H	0.00015576
mi radius	10
crystal radius	50	75	100
Final H2O	2.18032	2.23012	2.25618
Final δD	52.2544	48.1137	46.2721
Recreate plateau δD variation
INITIAL
H2O	2.86
CO2	358
δD	0
D/H	0.00015576
mi radius	10
crystal radius	100
time	2 hours	1 hour	55 mins	57 mins	57.5 mins	58 mins
Final H2O	1.507	2.08	2.138	2.115	2.109	2.1038
Final δD	128	62.22	56.8787	59.013	59.547	60.082

## Sheet: Entrainment in Upper Tuff
model entrainment of outlier melt inclusion 026-g23 - plateau volatiles, measured geometry, entrained in 026 magma (highest h2o measured melt inclusion).
outlier 026-g23 geometry and plateau volatiles and dh				outlier 026-g23 geometry and plateau volatiles and dh				outlier 026-g23 geometry and plateau volatiles and dh
026-g23	31.17 x 29.1 µm			026-g23	31.17 x 29.1 µm			026-g23	31.17 x 29.1 µm
INITIAL				INITIAL				INITIAL
H2O	2.86			H2O	2.86			H2O	2.86
CO2	358			CO2	358			CO2	358
δD	0			δD	0			δD	0
D/H	0.00015576			D/H	0.00015576			D/H	0.00015576
mi radius	15.0675			mi radius	15.0675			mi radius	15.0675
crystal radius	52			crystal radius	75			crystal radius	100
H2Oexternal	4.2			H2Oexternal	4.2			H2Oexternal	4.2
δD external	-65			δD external	-65			δD external	-65
D/H external	0.000145636			D/H external	0.000145636			D/H external	0.000145636
hours	h2o	δD		hours	h2o	δD		hours	h2o	δD
1	2.88223	-2.90149		1	2.87889	-2.53953		1	2.87643	-2.30687
2	2.90468	-5.58441		2	2.8989	-4.94092		2	2.8953	-4.57619
3	2.92675	-8.16569		3	2.91862	-7.26116		3	2.9139	-6.77316
4	2.94844	-10.6498		4	2.93803	-9.50348		4	2.93223	-8.90055
5	2.96977	-13.0411		5	2.95715	-11.6709		5
6	2.99073	-15.3436		6	2.97598	-13.7665		6	2.96812	-12.9568
7	3.01133	-17.5611		7				7
8	3.03158	-19.6971		8				8
9	3.05149	-21.7552		9				9
10	3.07106	-23.7385		10	3.04848	-21.4826		10	3.03688	-20.3405
11	3.09029	-25.6502		11				11
12	3.1092	-27.4931		12				12	3.0698	-23.7014
13	3.12778	-29.27		13	3.10003	-26.6376		13
				14	3.1167	-28.2471		14	3.1018	-26.8618
								15	3.11745	-28.371

## Sheet: Upper Tuff Ascent
model ascent of upper tuff b melt inclusions using different assumptions for external h2o and δD
026-g30 highest H2O				Variables	lowest H2O block and ash MI - external conditions					lowest H2O obsidan - external conditions					extreme case (most rapid) external δD = 0					extreme case (most rapid) external δD = -100					extreme case (most rapid) external δD = -200					extreme case (most rapid) external δD = 0
026-G32b Low H2O portion of trend geometry used
				External H2O	1.05					External H2O	0.57				External H2O	0.1				External H2O	0.1				External H2O	0.1				External H2O	0.1
				External δD	-68					External δD	-46				External δD	0				External δD	-100				External δD	-200				External δD	0
				External D/H	0.000145168					External D/H	0.000148595				External D/H	0.00015576				External D/H	0.000140184				External D/H	0.000124608				External D/H	0.00015576
				Initial MI H2O	4.2					Initial MI H2O	4.2				Initial MI H2O	4.2				Initial MI H2O	4.2				Initial MI H2O	4.2				Initial MI H2O	4.2
				Initial MI δD	-65	0.000145636				Initial MI δD	-65				Initial MI δD	-65				Initial MI δD	-65				Initial MI δD	-65				Initial MI δD	-54	0.000147349
				MI radius	15.2967					MI radius	15.2967				MI radius	15.2967				MI radius	15.2967				MI radius	15.2967				MI radius	15.2967
Initial MI H2O	4.2			Crystal radius	150					Crystal radius	150				Crystal radius	150				Crystal radius	150				Crystal radius	150				Crystal radius	150
Initial MI δD	-65			D	Jollands 2020 D					D	Jollands 2020 D				D	Jollands 2020 D				D	Jollands 2020 D				D	Jollands 2020 D				D	Jollands 2020 D
initial MI co2	11			K	0.0001					K	0.0001				K	0.0001				K	0.0001				K	0.0001				K	0.0001
Model initial volatiles in small MI				T	750					T	750				T	750				T	750				T	750				T	750
026-G32B -lower h2o part of trend			hours	Time (mins)	H2O	δD			hours	Time (mins)	H2O	δD		hours	Time (mins)	H2O	δD		hours	Time (mins)	H2O	δD		hours	Time (mins)	H2O	δD		hours	Time (mins)	H2O	δD
3.896	h2o		1	60	4.17306	-63.4572			1	60	4.16896	-63.1765		1	60	4.16494	-62.9294		1	60	4.16494	-62.9442		1	60	4.16494	-62.959		1	60	4.16494	-51.9108
-45.17	δD		2	120	4.13222	-61.6871			2	120	4.12189	-61.0883		2	120	4.11178	-60.5765		2	120	4.11178	-60.617		2	120	4.11178	-60.6575		2	120	4.11178	-49.5332
33.719	x		3	180					3	180	4.07526	-59.0597		3	180	4.05911	-58.2843		3	180	4.05911	-58.3512		3	180	4.05911	-58.4181		3	180	4.05911	-47.2172
27.468	y		4	240					4	240	4.02923	-57.0352		4	240	4.00712	-55.9899		4	240	4.00712	-56.0836		4	240	4.00712	-56.1773		4	240	4.00712	-44.8989
153	distance to edge		5	300	4.0124	-56.5771			5	300	3.98381	-55.0132		5	300	3.95582	-53.6912		5	300	3.95582	-53.8121		5	300	3.95582	-53.933		5	300	3.95582	-42.5764
			6	360	3.9735	-54.89			6	360	3.93898	-52.9936		6	360	3.90519	-51.3881		6	360	3.90519	-51.5366		6	360	3.90519	-51.6851		6	360	3.90519	-40.2495
			7	420	3.93511	-53.2112			7	420	3.89475	-50.9765		7	420	3.85522	-49.0807		7	420	3.85522	-49.2572		7	420	3.85522	-49.4337		7	420	3.85522	-37.9182
			8	480	3.89723	-51.5405			8	480	3.85109	-48.9622
			9	540	3.85984	-49.8783
														~8 hours of ascent captured, between 7 and 9, by melt inclusion 026-32b

## Sheet: Slow cooling
model h2o loss upon emplacement - assume 640 °C. co2 does not impact results
Large Plateau MI on Fig. 8D								Large Plateau MI B on Fig 8D			Heaviest Plateau MI on Fig 8D
largest block and ash plateau MI - assuming testing initial H2O											isotopically heaviest block and ash plateau MI - testing different initial H2O contents
049A-G13	86 x 75 µm										049a-g3	63 x 59 µm
INITIAL:			actual measured plateau composition								INITIAL			actual measured
H2O	4.2		2.86					3.8			H2O	4.2		2.82		5		5.5		6
CO2	15		310					15			CO2	15		322		15		15		15
δD	-65		-2					-65			δD	-65		54		-65		-65		-65
mi radius	40							40			mi radius	30				30		30		30
crystal radius	196							196			crystal radius	97				97		97		97
H2Oexternal	0.5							0.5			H2Oexternal	0.5				0.5		0.5		0.5
δD external	-100							-100			δD external	-100				-100		-100		-100
		neg100 ext	neg125ext
time (days)	h2o	δD	δD				h2o	δD			time (days)	h2o	δD		h2o	δD	h2o	δD	h2o	δD
1	4.157	-63.2198	-63.2474				3.76192	-63.2519			1	4.10679	-61.2219		4.88663	-61.1196	5.37404	-61.0707	5.86144	-61.0299
2	4.11135	-61.3121					3.72093	-61.3774			2	4.01454	-57.3202
7	3.8901	-51.8053	-52.0251				3.5236	-52.0465			7	3.58753	-37.9664		4.25511	-37.1546	4.67234	-36.7651
14	3.60293	-38.6027					3.26748	-39.1186			14	3.07544	-11.4807
21	3.34009	-25.5593	-26.2822				3.03305	-26.385			21	2.64828	13.9671		3.11277	17.1482			3.69339	19.9994
28	3.09951	-12.7153	-13.72				2.81848	-13.8879			28	2.29197	37.9825		2.67942	42.7714	2.92158	45.1195	3.16374	47.1081
33	2.94025	-3.68676									30						2.7993	52.4321
35	2.87931	-0.113541	-1.4212				2.62209	-1.67127			33	2.07425	54.0282		2.41463	60.1475	2.62736	63.1669	2.8401	65.734
40	2.73354	8.71471									35	1.99475	60.1475		2.31795	66.841			2.72193	72.9727
42	2.67776	12.2012	10.5689				2.44233	10.2188			42						2.18491	93.3633
49	2.49329	24.1824	22.2031								49
56	2.32444	35.7818	33.433				2.12721	32.8289			56						1.67235	132.546
63	2.1699	46.9503	44.2092								63
70	2.02844	57.6386	54.4824								70
77	1.89897		64.2033								77						1.18042	167.459
84	1.78047	77.3784	73.3241				1.64204	72.0217			84						1.06756	171.761
91											91						0.973429	172.343
98	1.57273	94.6238	89.5843								98						0.894907	169.384
105	1.48186										105						0.829408	163.191
112											112						0.774773	154.181
119											119						0.729199	142.842
126	1.25288	120.352	113.114								126						0.691185	129.698
133											133
140	1.13074	128.386	119.96								140
147											147
154	1.0284	133.073	123.422				0.97128	120.496			154						0.592557	69.0526
161	0.983644	134.173	123.901				0.931359	120.963			161
168	0.942676	134.464	123.57								168
175	0.905178	133.972	122.456				0.861375	119.646			175
182											182
189	0.839442	130.771	118.022				0.802745	115.561			189
196											196
203	0.784371	124.891	110.941				0.753628	109.064			203
210											210
217											217
224											224
231	0.699583	106.72	90.5237				0.678006	90.4896			231
238											238
245											245						0.50876	-62.4913
252											252
259	0.640076	82.9555	64.798								259
266											266
273											273
280											280
287											287
294											294
301											301
308	0.575384	37.5115	16.7114				0.567235	24.5365			308
315											315
322											322
329											329
336											336
343											343
350											350
357											357
364	0.537133	-8.3521	-31.0639				0.533119	-17.5729			364						0.500401	-96.4354
546	0.503718	-81.4548					0.503316	-83.4463			546
728	0.500372										728
910	0.500037										910
1092	0.500004						0.500003	-100.049			1092
