# Supplementary material for: Reliability of quartz-hosted melt inclusions and discrete rhyolite reservoirs revealed by H isotopes, trace elements, and volatiles
Source: Sci Adv. 2026 Mar 13;12(11):eadw1667. doi: 10.1126/sciadv.adw1667 (PMC12985731; doi:10.1126/sciadv.adw1667)
Supplement: Supplementary file 2 — Data S1 to S5 [file sciadv.adw1667_data_s1_to_s5.zip › adw1667_data_s3.xlsx]

## Sheet: Table 2 - Sample descriptions
Sample	Name/Unit	Coordinates	Estimated Crystallinity (volume %)	Whole Rock SiO2 (wt. %) (Colombini 2009)
HR19-049A	Block-and-Ash	35.559972°, -114.959875°	≤3	76.58
HR19-047	Obsidian	35.544620°, -114.964680°	≤3	77.4
HR19-026	Upper Tuff B	35.558400°, -114.959399°	≤10	*
HR19-046	Upper Tuff A	35.542630°, -114.965681°	≤10	76.62
				*Colombini 2009 and Wallrich et al 2023 do not have a direct sample equivalent to HR19-046, but the similarities we observed in crystal contents between the two tuff samples during sample prep have led us to assume comparable whole rock compositions and crystal contents for Upper Tuff A & B.
