# Supplementary material for: Reliability of quartz-hosted melt inclusions and discrete rhyolite reservoirs revealed by H isotopes, trace elements, and volatiles
Source: Sci Adv. 2026 Mar 13;12(11):eadw1667. doi: 10.1126/sciadv.adw1667 (PMC12985731; doi:10.1126/sciadv.adw1667)
Supplement: Supplementary file 2 — Data S1 to S5 [file sciadv.adw1667_data_s1_to_s5.zip › adw1667_data_s4.xlsx]

## Sheet: Sheet1
EPMA analytical conditions for glass major element analyses
Element	Crystal	On-peak (s)	Off-peak (s)	Probe current (nA)	Calibrant	2σ precision (RGM-1) wt.%
K	PETJ	40	20	2	Orthoclase	0.55
Ca	PETJ	40	20	20	Wollastonite	0.12
Ti	PETJ	40	20	20	Rutile	0.03
Si	TAP	40	20	2	SiO2	0.77
Al	TAP	40	20	20	Kyanite	0.83
Na	TAP	40	20	2	Albite	0.6
Mg	TAP	40	20	20	MgO	0.01
Fe	LIF	40	20	20	Hematite	0.1
Mn	LIF	40	20	20	Spessartine	0.03
