# Supplementary material for: Reliability of quartz-hosted melt inclusions and discrete rhyolite reservoirs revealed by H isotopes, trace elements, and volatiles
Source: Sci Adv. 2026 Mar 13;12(11):eadw1667. doi: 10.1126/sciadv.adw1667 (PMC12985731; doi:10.1126/sciadv.adw1667)
Supplement: Supplementary file 2 — Data S1 to S5 [file sciadv.adw1667_data_s1_to_s5.zip › adw1667_data_s5.xlsx]

## Sheet: Sheet 1
EXPERIMENT 3								Activation energy (kJ/mol)	R (kJ/(mol*K))	q (Ea/R)	Temp	Temp (K)	D (Jollands)		time (min)	time (s)	alpha (rate of change in T) K/s	T1 (Final Temp) K	T2 (Initial Temp)K	D1	D2	Deff	t additional (s)
TIME	TEMP C measured	TEMP C actual			MINUTES	Rate (C/min)	Time since start of phase	176.983	0.008314	21287.4	21	294.15	4.71751e-25		6	360	2.44167	1094.63	294.15	5.12511e-12	4.71751e-25	3.28191e-13	4.78843
14:23:00	21	21	START - ATM	0	0						821.48	1094.63	5.12511e-12		10	600	0.231667	1246.56	1094.63	1.96577e-11	5.12511e-12	8.24792e-12	200.567
14:29:00	900	821.48		00:06:00	6	146.5					973.407	1246.56	1.96577e-11		5	300	0.0566667	1265.14	1246.56	2.26627e-11	1.96577e-11	1.58261e-11	192.424
14:39:00	1039	973.407		00:10:00	16	8.6875		Kats 1962 Activation energy (kcals/mol) Ea			991.988	1265.14	2.26627e-11		7	420	0.0166667	1272.79	1265.14	2.40008e-11	2.26627e-11	1.75008e-11	297.9
14:44:00	1056	991.988		00:05:00	21	0.809524		42.3			999.639	1272.79	2.40008e-11											Mins of additional diffusion
14:51:00	1063	999.639	~30 min experiment starts	00:07:00	28	0.25	28				1001.83	1274.97	2.43944e-11									total	695.679	11.5946
14:57:00	1065	1001.83		00:06:00	34	0.0588235					1002.92	1276.07	2.45931e-11
15:05:00	1066	1002.92		00:08:00	42	0.0238095					1004.01	1277.16	2.4793e-11									Total experimental diffusion time	46.5946
15:12:00	1067	1004.01		00:07:00	49	0.0204082					1004.01	1277.16	2.4793e-11
15:19:00	1067	1004.01		00:07:00	56	0					1004.01	1277.16	2.4793e-11
15:22:00	1067	1004.01		00:03:00	59	0					1004.01	1277.16	2.4793e-11
15:26:00	1067	1004.01	OUT	00:04:00	63	0	35					avg for run	2.45943e-11
EXPERIMENT 2
TIME	TEMP C measured	TEMP C actual			MINUTES	Rate (C/min)	Time since start of phase				21	294.15	4.71751e-25		5	300	2.90333	1085.89	294.15	4.68954e-12	4.71751e-25	2.98235e-13	3.63785
12:25:00	21	21	START - ATMOSPHERE	0	0	174.2					812.736	1085.89	4.68954e-12		19	1140	0.147368	1269.51	1085.89	2.34199e-11	4.68954e-12	9.00802e-12	417.541
12:30:00	892	812.736		00:05:00	5	7					996.36	1269.51	2.34199e-11		1	60	0.05	1272.79	1269.51	2.40008e-11	2.34199e-11	1.77931e-11	43.4079
12:49:00	1060	996.36		00:19:00	24	0.12					999.639	1272.79	2.40008e-11		5	300	0.00333333	1273.88	1272.79	2.4197e-11	2.40008e-11	1.80907e-11	220.67
12:50:00	1063	999.639		00:01:00	25	0.0333333					1000.73	1273.88	2.4197e-11											Mins of additional diffusion
12:55:00	1064	1000.73	~30 min experiment starts	00:05:00	30	0.06	30				1004.01	1277.16	2.4793e-11									total	685.256	11.4209
13:15:00	1067	1004.01		00:20:00	50	0					1004.01	1277.16	2.4793e-11
13:22:00	1067	1004.01		00:07:00	57	0					1004.01	1277.16	2.4793e-11									Total experimental diffusion time	45.4209
13:25:00	1067	1004.01		00:03:00	60	0					1004.01	1277.16	2.4793e-11
13:29:00	1067	1004.01	OUT	00:04:00	64	#DIV/0!	34					avg for run	2.46738e-11
